# Supplementary material for: Critical Care and Surgical Management of Vascular Complications in Minimally Invasive Urological Reconstructive Surgery
Source: J Clin Med. 2025 Sep 24;14(19):6740. doi: 10.3390/jcm14196740 (PMC12524609; doi:10.3390/jcm14196740)
Supplement: Supplementary file 1 [file jcm-14-06740-s001.zip]

Archive with 1 entries (1 files):
- jcm-3847208-supplementary.pdf
